# Supplementary material for: Serological and Uterine Biomarkers for Detecting Endometritis in Mares
Source: Animals (Basel). 2023 Jan 11;13(2):253. doi: 10.3390/ani13020253 (PMC9854937; doi:10.3390/ani13020253)
Supplement: Supplementary file 1 [file animals-13-00253-s001.zip]

Archive with 1 entries (1 files):
- animals-2106950-supplementary.pdf
